# Supplementary material for: Increased In Vivo Exposure of N-(4-Hydroxyphenyl) Retinamide (4-HPR) to Achieve Plasma Concentrations Effective against Dengue Virus
Source: Pharmaceutics. 2023 Jul 18;15(7):1974. doi: 10.3390/pharmaceutics15071974 (PMC10384639; doi:10.3390/pharmaceutics15071974)
Supplement: Supplementary file 1 [file pharmaceutics-15-01974-s001.zip]

Archive with 1 entries (1 files):
- pharmaceutics-2476784-supplementary.pdf
